# Supplementary material for: Influence of Fungal Colonization on Exacerbations in Patients with Cystic Fibrosis
Source: J Fungi (Basel). 2024 Dec 17;10(12):875. doi: 10.3390/jof10120875 (PMC11676277; doi:10.3390/jof10120875)
Supplement: Supplementary file 1 [file jof-10-00875-s001.zip]

Archive with 1 entries (1 files):
- jof-3308970-supplementary.pdf
